# Supplementary material for: In Silico Identification and Clinical Validation of a Novel Long Non-Coding RNA/mRNA/miRNA Molecular Network for Potential Biomarkers for Discriminating SARS CoV-2 Infection Severity
Source: Cells. 2021 Nov 9;10(11):3098. doi: 10.3390/cells10113098 (PMC8625524; doi:10.3390/cells10113098)
Supplement: Supplementary file 1 [file cells-10-03098-s001.zip]

Archive with 1 entries (1 files):
- cells-1409760-supplementary.pdf
